# Supplementary material for: Comparison between in-hospital stroke and community-onset stroke treated with endovascular thrombectomy
Source: PLoS One. 2019 Apr 12;14(4):e0214883. doi: 10.1371/journal.pone.0214883 (PMC6461247; doi:10.1371/journal.pone.0214883)
Supplement: S1 Dataset — (XLSX) [file pone.0214883.s003.xlsx]

## Sheet: database 
Age	Sex	In hospital stroke	Lesion side	NIHSS at ER	IA	IV tPA	Onset to ER time	Onset to CT/MR	Onset to CTP	Onset to iv-tPA	Onset to puncture time	Puncture to 1st recanalization	TICA 3~2b	Occlusion site	TOAST	Image follow up	Infarction site	NIHSS before needle/puncture	Good outcome(mRS 0~2)	mRS 0~1 before stroke	mRS before index event	HTN	DM	Hyperlipidemia	Afib	Old CVA	Cancer	Smoking	Antiplatelet	Anticoagulation	Hold current treatment
	M=1, F=2	yes=1, no=0	L=1, R=2 (BA=0)		without=0,with=1	without=0,with=1,urokines=2	min	min	min	min	min	min	yes=1,no=0	M1=2,M2=3,ICA=1,ACA=4,BA=0	1=LAA, 2=Lacune, 3=CE, 4=Other, 5=Undetermined	without hemorrhage=0, with petechia hemorrhage=1. with lobar ICH:2	embolic stroke=1. atherosclerosis=0. orther=2		yes=1, no =0	yes=1, no =0		no=0, yes=1						no=0, yes=1, quit=2	no=0, yes=1, hold=2	no=0, yes=1, hold=2
77	1	0	2	18	1	1	108	121	NA	156	240	14	1	2	1	0	0	18	0	1	0	1	0	1	0	0	0	0	1	0	0
69	2	0	2	15	1	1	76	85	155	126	192	14	1	2	3	0	1	11	1	1	0	1	0	0	1	0	0	0	1	0	0
59	1	0	2	14	1	1	35	42	129	79	171	51	1	2	3	0	1	18	1	1	0	0	0	0	1	0	0	2	1	0	0
77	2	0	2	19	1	1	146	154	210	178	241	41	0	3	3	0	1	19	0	1	0	0	0	0	1	0	0	0	0	0	0
71	2	0	2	12	1	1	73	84	176	123	211	72	0	2	1	0	0	12	0	1	1	1	0	0	0	1	1	0	0	0	0
69	1	0	2	17	1	1	32	41	91	68	184	40	0	2	3	1	1	16	0	1	0	1	1	1	1	1	0	1	0	0	0
69	2	0	1	26	1	1	38	48	104	78	142	45	1	1	3	0	1	23	1	1	0	0	0	0	1	0	1	0	1	0	0
38	1	0	1	21	1	1	60	81	129	94	159	14	1	2	3	0	2	22	1	1	0	0	0	0	0	0	0	1	0	1	0
79	1	0	2	16	1	1	36	56	87	67	115	62	0	1	1	0	2	15	0	1	0	0	0	0	0	0	0	0	0	0	0
62	2	0	0	26	1	1	10	20	88	68	153	24	1	2	3	0	1	25	1	1	0	0	0	0	1	0	0	0	0	0	0
94	2	0	2	14	1	0	64	101	147	NA	209	NA	0	3	3	2	1	14	0	1	1	1	0	0	1	0	0	0	0	0	0
82	2	0	1	26	1	2	29	47	78	NA	148	40	1	3	3	0	1	26	1	1	0	1	0	0	1	0	0	0	0	0	0
80	1	0	0	7	1	0	197	334	327	NA	416	NA	0	0	3	0	1	7	0	1	0	0	1	0	1	0	0	0	0	0	0
84	1	0	1	27	1	2	32	46	NA	NA	48	40	1	3	3	0	1	28	1	1	0	1	0	1	1	0	0	0	1	0	0
81	1	0	0	37	1	0	135	151	185	NA	215	13	1	0	3	0	1	37	0	1	0	1	0	1	1	1	0	0	0	1	0
64	1	0	1	17	1	0	344	497	402	NA	497	40	1	0	1	0	0	10	0	1	0	0	0	0	0	0	0	2	0	0	0
84	1	0	1	23	1	1	78	116	109	185	240	57	1	1	3	0	1	26	1	1	0	0	0	0	1	0	0	0	0	0	0
66	1	0	2	15	1	1	137	151	188	173	225	16	0	2	5	0	0	15	0	1	1	0	0	0	0	1	0	0	1	0	0
76	2	0	2	8	1	1	59	NA	71	105	212	29	1	0	3	1	1	13	0	1	0	1	1	0	1	0	0	0	1	0	0
73	1	0	0	38	1	1	38	56	120	132	146	22	0	0	3	1	1	38	0	1	0	0	0	0	1	0	0	0	1	0	0
76	1	0	1	27	1	1	67	83	135	107	160	42	1	2	3	0	1	25	0	1	0	1	0	0	1	0	0	0	0	0	0
77	1	0	1	19	1	1	11	18	56	89	115	55	1	2	3	0	1	11	1	1	0	0	0	0	1	0	0	1	0	0	0
84	2	0	2	24	1	1	9	16	54	49	111	67	0	2	1	0	0	24	1	1	0	1	0	0	0	0	0	0	1	0	0
44	2	0	1	6	1	1	45	107	200	144	284	54	0	2	3	0	1	6	0	1	1	0	0	0	1	1	0	0	0	1	0
59	1	0	1	15	1	1	36	44	137	101	217	48	0	2	5	0	0	13	0	1	0	1	0	0	0	0	0	0	0	0	0
73	1	0	1	22	1	1	23	35	69	97	130	68	1	3	1	2	0	22	0	1	0	1	1	0	0	0	0	0	0	0	0
82	2	0	2	16	1	1	76	84	140	117	167	25	1	2	3	0	1	17	0	1	0	1	1	0	1	0	0	0	1	0	0
83	2	0	1	22	1	1	36	47	103	71	187	16	1	3	3	0	0	22	1	1	0	1	0	0	0	0	0	0	0	0	0
81	2	0	1	22	1	1	47	85	118	95	141	28	1	2	3	1	1	24	1	1	0	0	0	0	1	0	0	0	0	0	0
77	2	0	1	10	1	1	99	116	184	148	218	20	1	1	3	0	1	10	1	1	0	1	0	0	1	0	0	0	0	0	0
57	1	0	1	23	1	1	31	34	92	69	125	30	1	2	3	0	2	23	1	1	0	0	0	0	0	0	0	0	0	0	0
83	2	0	1	27	1	0	36	48	93	NA	210	180	0	2	3	1	1	27	0	1	1	1	1	1	1	1	0	0	0	1	0
78	1	0	0	33	1	0	26	53	77	NA	153	8	1	0	3	0	1	33	0	1	0	1	1	1	1	0	0	0	0	0	0
78	2	0	2	19	1	0	285	326	343	NA	480	36	0	4	3	0	1	19	0	0	2	1	1	0	1	0	0	0	1	0	0
79	2	0	1	28	1	0	66	81	130	NA	260	28	0	2	3	0	1	28	0	1	1	1	0	1	1	1	0	0	1	0	0
63	2	0	0	32	1	0	310	NA	NA	NA	408	20	0	0	3	2	1	32	0	0	4	0	0	0	1	1	0	0	0	0	0
29	2	0	1	15	1	0	16	29	71	NA	139	18	1	3	3	0	2	15	1	1	0	0	0	0	0	0	0	0	0	1	0
56	2	0	1	23	1	0	82	NA	114	NA	150	64	1	1	4	0	1	23	1	1	0	0	0	0	0	0	0	0	0	0	0
80	2	0	2	27	1	0	48	64	113	NA	201	40	0	1	3	1	1	27	0	1	1	1	0	0	1	1	0	0	1	0	0
76	1	0	1	19	1	0	264	287	297	NA	400	30	1	2	1	0	0	19	0	1	0	1	1	0	0	0	0	0	1	0	0
65	1	0	0	24	1	1	285	NA	NA	NA	390	20	1	0	3	0	0	24	0	1	0	0	0	1	0	1	0	0	1	0	0
82	1	0	1	12	1	0	145	157	196	NA	271	26	1	3	3	0	1	12	1	1	0	1	0	1	1	0	0	0	0	1	0
80	2	0	2	14	1	0	224	236	315	NA	370	21	1	2	3	1	2	14	0	1	0	1	1	0	0	0	0	0	1	0	0
64	2	0	1	18	1	0	190	NA	251	NA	392	52	0	1	3	0	1	18	1	1	0	0	0	1	1	0	0	0	0	1	0
83	1	0	2	21	1	0	62	74	115	NA	160	14	1	2	3	0	1	21	1	1	0	1	0	0	1	0	0	0	0	0	0
82	2	0	2	15	1	0	367	375	404	NA	476	32	1	2	3	1	1	15	0	1	0	1	0	1	1	0	0	0	1	0	0
73	2	0	0	14	1	1	285	NA	309	NA	405	NA	0	0	1	0	0	14	0	1	0	1	1	1	0	0	0	2	0	0	0
54	1	0	1	18	1	0	560	NA	612	NA	657	NA	0	2	5	1	0	18	0	1	0	0	0	0	0	0	0	0	0	0	0
73	1	0	2	10	1	1	240	NA	273	NA	340	35	1	3	3	0	1	10	1	1	0	1	1	0	1	0	0	0	1	0	0
76	1	0	2	16	1	0	172	223	388	NA	505	27	0	2	3	0	1	16	0	1	1	0	0	0	1	0	0	0	0	0	0
76	2	0	1	25	1	0	199	216	247	NA	335	22	1	2	3	2	1	25	0	1	1	1	0	1	1	0	0	0	1	0	0
74	2	0	1	27	1	0	127	NA	147	NA	208	24	1	1	1	0	2	27	0	1	0	0	0	0	0	0	0	0	0	0	0
65	1	0	1	6	1	0	213	225	268	NA	328	NA	0	3	5	0	0	6	1	1	0	1	0	0	0	1	0	0	0	0	0
71	1	0	1	21	1	1	279	NA	315	NA	360	22	1	2	3	1	2	21	1	1	1	1	0	1	0	0	0	0	1	0	0
60	1	0	2	28	1	0	372	417	430	NA	603	91	0	3	3	0	1	28	0	1	0	1	0	0	1	0	0	0	0	0	0
86	2	0	1	31	1	0	22	38	78	NA	124	189	0	2	3	2	1	31	0	1	1	0	0	0	1	1	0	0	1	0	0
79	2	0	2	16	1	0	222	246	293	NA	331	53	1	2	3	2	1	16	1	1	0	0	0	0	1	0	0	0	0	0	0
85	2	0	2	17	1	1	101	115	247	157	403	102	0	1	3	0	2	5	0	1	1	1	1	0	0	0	1	0	1	0	0
64	2	0	1	9	1	1	109	117	193	163	215	28	1	2	5	0	0	9	0	1	0	1	1	1	0	0	0	0	0	0	0
67	2	0	2	14	1	1	32	39	88	72	151	18	1	1	3	0	1	14	1	1	0	1	0	1	1	0	0	0	0	0	0
63	1	0	1	25	1	1	23	42	168	120	256	58	0	2	5	1	0	25	0	1	1	1	1	0	0	1	0	0	1	0	0
74	1	0	2	9	1	1	94	103	146	120	234	55	1	2	1	0	0	9	1	1	0	1	0	0	0	1	0	0	0	0	0
83	2	0	1	18	1	1	70	NA	89	110	133	10	1	2	3	1	1	18	0	1	0	1	1	1	1	0	0	0	0	0	0
61	2	0	2	19	1	1	29	39	99	65	128	28	1	1	3	0	1	19	0	1	0	0	0	1	1	0	0	0	1	0	0
57	1	0	1	14	1	1	35	44	96	84	177	6	1	2	3	0	1	14	1	1	0	1	1	1	0	0	0	0	1	0	0
56	2	0	2	18	1	1	16	32	86	68	119	45	1	2	1	1	0	18	0	1	0	1	1	1	0	0	0	1	0	0	0
60	2	0	1	9	1	1	47	63	120	101	191	54	1	3	3	1	1	10	1	1	0	0	0	0	1	0	0	0	0	0	0
54	1	0	2	16	1	1	27	33	86	64	116	31	1	1	3	0	1	17	1	1	1	1	0	0	1	1	0	0	1	0	0
48	1	0	2	11	1	1	29	37	90	75	206	32	1	3	3	1	1	11	1	1	0	1	1	1	1	0	0	0	0	0	1
75	2	0	1	14	1	1	10	NA	23	71	100	57	1	1	3	1	1	14	0	1	0	1	0	1	1	0	0	0	0	0	0
69	1	0	2	17	1	0	26	38	74	NA	180	26	1	2	3	2	1	17	0	1	1	0	0	0	1	1	0	0	0	0	0
89	2	0	2	18	1	0	411	NA	430	NA	489	45	1	2	3	1	1	18	0	1	1	1	0	0	1	1	0	0	0	0	0
69	1	0	0	32	1	0	780	866	923	NA	992	158	1	0	1	0	1	32	0	1	0	1	1	0	0	1	0	0	1	0	0
81	2	0	1	9	1	0	49	58	86	NA	140	52	1	2	5	0	0	9	0	1	0	1	1	0	0	0	0	0	0	0	0
81	2	0	2	12	1	0	149	162	207	NA	252	70	0	2	3	2	1	12	0	1	1	1	1	0	1	0	0	0	1	0	0
86	2	0	1	28	1	0	101	NA	128	NA	195	67	0	2	3	0	1	28	0	1	0	1	0	0	1	0	1	0	1	0	0
78	1	0	2	15	1	0	108	NA	118	NA	171	24	1	2	3	0	1	15	1	1	0	1	0	0	1	0	0	0	1	0	0
61	2	0	2	10	1	1	192	NA	115	NA	288	35	1	2	3	0	1	10	1	1	0	0	0	1	1	0	0	0	0	0	0
90	2	0	2	24	1	0	22	NA	71	NA	95	24	1	2	3	0	1	24	1	1	1	1	0	0	1	0	1	0	0	0	1
86	1	0	2	16	1	0	222	NA	287	NA	338	60	0	2	5	1	2	17	0	1	0	0	0	1	0	1	0	1	0	0	0
64	2	0	1	25	1	0	13	23	44	NA	93	10	1	2	4	0	0	25	0	1	0	0	0	0	0	0	1	0	0	0	0
87	2	0	2	20	1	0	45	52	72	NA	117	6	1	2	3	0	1	16	0	1	1	0	0	0	1	0	0	0	0	0	0
86	2	0	2	20	1	0	59	68	123	NA	200	8	1	2	3	0	1	20	1	1	1	1	0	1	1	1	1	0	1	0	0
52	1	0	1	19	1	0	17	38	417	NA	510	45	1	1	1	0	0	20	1	1	0	0	1	1	0	1	0	0	0	0	0
80	1	0	0	37	1	0	158	201	201	NA	345	62	1	0	3	1	0	37	0	1	0	1	0	0	0	1	0	0	0	0	0
77	2	0	2	19	1	0	243	259	292	NA	380	7	1	1	4	0	2	19	0	1	0	1	0	1	0	0	0	0	0	0	0
80	1	0	2	15	1	0	850	NA	945	NA	1010	20	1	2	3	1	1	15	0	1	0	0	0	0	1	0	1	2	0	0	0
71	1	0	0	32	1	0	396	NA	452	NA	626	89	1	0	3	0	1	32	0	1	1	1	1	1	1	1	1	1	0	0	1
80	2	0	1	13	1	0	268	NA	480	NA	590	17	1	2	3	0	1	13	1	1	0	0	0	0	1	0	0	0	0	0	0
72	2	0	2	15	1	0	62	73	76	NA	165	24	1	1	3	1	1	15	1	1	0	0	0	0	1	0	0	0	0	1	0
86	2	0	1	26	1	0	330	NA	347	NA	422	62	0	1	3	2	1	26	0	1	1	1	0	0	1	0	0	0	0	0	0
50	2	0	2	17	1	1	142	NA	169	NA	240	35	1	2	3	0	1	16	0	1	1	0	0	0	1	1	0	0	0	1	0
66	2	0	1	18	1	0	391	NA	416	NA	535	23	1	1	3	0	1	18	0	1	1	1	1	1	1	0	0	0	0	0	0
64	2	0	2	13	1	0	72	84	94	NA	139	18	1	1	3	0	1	13	1	1	0	1	0	1	1	0	0	0	0	1	0
90	1	0	1	19	1	0	511	526	526	NA	672	12	1	2	3	1	1	19	0	1	1	1	0	0	1	1	0	2	0	0	0
64	2	0	2	10	1	0	265	276	318	NA	430	12	1	3	3	1	1	8	1	1	0	0	1	0	1	0	0	0	0	0	0
81	1	0	1	18	1	0	664	674	729	NA	773	14	1	2	3	0	1	18	1	1	0	1	0	1	1	0	0	0	0	0	0
89	1	0	2	19	1	0	687	727	798	NA	905	11	1	2	3	1	1	19	0	1	1	1	0	0	1	0	0	0	0	1	0
85	1	0	1	20	1	0	48	64	64	NA	102	17	1	1	3	0	1	20	1	1	0	0	0	0	1	0	0	0	0	1	0
82	1	0	2	18	1	0	55	70	111	NA	217	36	1	1	3	1	1	18	0	0	3	1	0	0	1	1	0	2	0	0	0
77	2	0	1	29	1	0	185	NA	198	NA	255	16	1	1	3	1	1	29	0	1	0	1	0	0	1	0	0	0	0	0	0
94	1	0	1	20	1	0	49	58	105	NA	169	7	1	1	3	0	1	20	0	1	1	0	0	0	1	0	0	0	0	0	0
88	1	0	1	19	1	0	460	486	486	NA	595	150	0	1	3	1	1	20	0	0	3	1	1	0	1	1	0	0	0	0	0
61	2	0	2	8	1	0	400	446	478	NA	587	18	1	2	3	0	1	8	1	1	0	0	0	0	1	0	0	0	0	0	0
76	1	0	0	19	1	0	36	101	124	NA	227	22	1	0	3	0	1	19	1	1	1	1	0	1	1	1	0	0	1	0	0
38	1	1	1	8	1	1	55	23	124	85	260	50	1	2	3	0	2	11	1	1	0	0	0	1	0	0	0	2	0	0	0
75	1	1	2	19	1	1	57	84	114	99	137	8	1	2	3	0	0	21	1	1	1	0	0	0	0	0	0	0	0	0	0
82	2	1	1	14	1	0	25	28	112	NA	132	25	1	2	3	0	1	14	1	1	0	1	0	0	1	1	1	0	0	0	1
84	1	1	1	16	1	0	15	45	95	NA	125	18	1	2	3	1	0	16	1	1	0	0	0	0	0	0	0	0	1	0	0
84	1	1	123	27	1	1	5	NA	58	NA	75	77	1	1	1	0	0	27	0	0	3	1	0	0	0	1	0	0	1	0	0
54	2	1	1	11	1	1	163	NA	59	168	200	19	1	2	3	0	2	12	1	1	1	0	0	0	0	0	0	0	0	0	0
80	2	1	2	25	1	0	166	120	215	NA	254	30	1	2	4	0	1	25	0	0	2	1	1	0	0	1	1	0	0	0	1
66	1	1	1	22	1	1	55	39	93	74	183	68	0	1	3	1	0	19	0	1	0	0	0	0	0	0	0	0	1	0	0
68	1	1	1	32	1	0	2	171	246	NA	271	21	1	1	3	0	1	32	0	0	2	0	0	0	1	0	0	0	1	0	0
62	1	1	1	11	1	0	75	NA	68	NA	105	64	1	3	3	0	0	11	1	0	2	2	1	1	0	0	0	1	1	0	0
83	2	1	1	28	1	0	166	80	147	NA	178	90	0	3	3	0	1	28	0	0	2	1	1	0	1	1	0	0	0	1	0
64	1	1	2	17	1	0	78	NA	114	NA	193	18	1	2	3	0	2	11	0	1	1	0	1	0	0	1	1	0	0	0	0
57	2	1	2	20	1	0	92	73	146	NA	190	69	0	2	4	0	0	20	0	1	0	0	0	0	0	0	1	0	0	0	0
82	1	1	2	16	1	0	518	153	515	NA	610	52	1	1	1	0	0	16	1	1	0	1	1	1	0	0	0	0	0	0	0
75	2	1	1	21	1	0	546	488	600	NA	643	80	1	2	4	0	0	21	0	0	3	1	0	0	0	0	1	0	0	0	0
77	2	1	2	14	1	0	282	NA	248	NA	325	52	1	1	3	0	1	14	0	1	1	1	0	1	1	0	0	0	0	0	1
77	1	1	1	30	1	0	428	NA	229	NA	330	66	1	1	3	0	1	30	0	0	3	0	1	0	1	0	0	1	0	0	0
85	2	1	1	17	1	0	154	NA	104	NA	338	23	1	2	3	1	1	17	0	1	0	1	0	0	1	0	0	0	0	1	0
52	1	1	2	9	1	1	70	34	98	134	162	21	1	2	5	0	0	10	1	1	0	0	0	0	0	0	0	0	0	0	0
69	1	1	1	25	1	0	110	56	133	NA	195	36	1	2	3	0	1	25	1	0	2	0	0	0	1	0	0	0	0	0	1
73	2	1	2	16	1	0	200	NA	142	NA	335	75	0	1	4	0	0	16	0	0	2	0	0	0	0	0	1	0	0	0	0
36	1	1	2	19	1	0	111	NA	82	NA	126	16	1	2	4	0	0	19	1	1	1	0	0	0	0	0	1	0	0	0	0
75	2	1	1	4	1	1	169	0	0	40	0	84	0	2	3	0	0	4	0	1	1	1	1	1	0	0	0	0	0	0	0
84	2	1	1	26	1	0	22	102	102	NA	138	13	1	2	3	0	1	26	0	0	3	1	0	0	1	0	0	0	0	0	0
